# Supplementary material for: Recent Advances in Biosensor Technologies for Point-of-Care Urinalysis
Source: Biosensors (Basel). 2022 Nov 15;12(11):1020. doi: 10.3390/bios12111020 (PMC9688579; doi:10.3390/bios12111020)
Supplement: Supplementary file 1 [file biosensors-12-01020-s001.zip]

Archive with 1 entries (1 files):
- biosensors-1977318-supplementary.pdf
